# Supplementary material for: Trans Isomeric Fatty Acids in Children and Young Adults with Type 1 Diabetes Mellitus
Source: Nutrients. 2025 Jun 1;17(11):1907. doi: 10.3390/nu17111907 (PMC12157030; doi:10.3390/nu17111907)
Supplement: Supplementary file 1 [file nutrients-17-01907-s001.zip]

Archive with 1 entries (1 files):
- nutrients-3577016-supplementary.pdf
